# Supplementary material for: The smartphone camera as a potential method for transcutaneous bilirubin measurement
Source: PLoS One. 2018 Jun 1;13(6):e0197938. doi: 10.1371/journal.pone.0197938 (PMC5983497; doi:10.1371/journal.pone.0197938)
Supplement: S1 File — Demographic and clinical data for all included 64 newborns. (XLSX) [file pone.0197938.s001.xlsx]

## Sheet: Ark1
Unique research number	Data requiry date	Gender (Boy=1/Girl=2)	Postnatal age	Gestational age in weeks (Blank= Not identified)	Birth weight (blank = not identified)	BiliCheck value	Serum Bilirubin value	Hemoglobin value (analysed within +/- 24 timer)
1	2016-09-14	1	4		3650	197	142	10.7
2	2016-09-14	2	4	40	3530	245	234	13.9
3	2016-09-14	2	3	39	3270	46	49	11.9
4	2016-09-14	1	4	37	3090	255	226	12.9
5	2016-09-14	1	3	40		91	68	13.1
6	2016-09-14	1	3	39	4570	147	142	9.7
7	2016-09-15	2	3	38	3120	150	86	9.1
8	2016-09-14	1	3	41	4184	46	72	10.1
9	2016-09-15	1	4	37	3040	255	211	10.6
10	2016-09-15	2	3	39	3030	108	106	11.9
11	2016-09-15	2	3	39	3240	38	36	13.5
12	2016-09-15	1	3	38	3630	214	162	13.4
13	2016-09-15	2	3	39	3840	217	173	12.5
14	2016-09-16	2	3	41	4900	169	121	14
15	2016-09-16	1	3	41	3280	222	215	13.8
16	2016-09-16	1	4	38		197	155	11.9
17	2016-09-19	1	4	40	2960	227	217	15.5
18	2016-09-19	1	4	37	3550	245	235	13.7
19	2016-09-19	1	3	38	4390	62	37	13.1
21	2016-09-19	1	5		3700	245	228	13.2
22	2016-09-19	1	4	41	3260	51	38	12.3
23	2016-09-20	1	3	41	3740	60	46	11.8
24	2016-09-20	2	4	41	4230	68	61	13.3
25	2016-09-20	1	4	41	4270	183	168	11.1
26	2016-09-20	2	3	38	2720	219	153	9.9
27	2016-09-21	2	6	37	2740	>260	278	12.4
28	2016-09-21	2	4	40	3270	200	162	13.1
29	2016-09-21	2	3	38	3710	178	168	11.8
30	2016-09-21	1	4	39	4020	217	168	13.6
31	2016-09-21	2	3	38	3140	86	82	14.9
32	2016-09-21	1	3	41	4240	162	160	13.1
33	2016-09-22	2	7	37	2740	>260	289	12.1
34	2016-09-22	1	5	40	3550	217	185	12.2
35	2016-09-22	1	3	40	4060	24	28	13.6
36	2016-09-22	1	3	40	4040	80	66	16.9
37	2016-09-23	1	3	40	3550	132	78	13.1
38	2016-09-23	1	3	40	3620	205	189	12.2
39	2016-09-28	2	3	41	3470	152	153	12.5
40	2016-09-28	2	3	40	3200	99	71	12.3
41	2016-09-28	2	4	37	2600	161	108	11.2
42	2016-09-28	2	3	39	2790	70	62	11.8
43	2016-09-30	2	4	40	3480	178	155	11.6
44	2016-09-30	2	6	37	3360	243	286	11.6
45	2016-09-30	1	4	40	4150	209	148	13.4
46	2017-11-18	2	3	40	3220	130	88	12.4
47	2017-11-18	2	3	40	3440	183	136	10.5
48	2017-11-18	1	4	38	3020	260	199	14.3
49	2017-11-18	2	9	35	2440	200	159	9.2
50	2016-11-29	2	4	40	3865	32	32	13.1
51	2016-11-29	1	3	39	3150	244	244	14.6
53	2016-11-29	1	4	40	3470	243	212	13.4
54	2016-11-29	1	3	40	3510	210	151	12.1
56	2017-03-16	2	3	41	3260	99	100	14.2
57	2017-03-16	1	3	38	3120	197	158	14
58	2017-03-17	2	3	38	3430	260	201	14.1
59	2017-03-17	2	4	37	2820	161	118	10.8
60	2017-03-17	1	3	39	3025	263	207	11
61	2017-03-17	2	4	41	3580	272	256	12.3
62	2017-03-17	2	3	40	3780	109	109	13.2
63	2017-04-24	1	4	41	3610	161	140	12.6
64	2017-06-15	2	3	41	4140	180	159	12.5
